# Supplementary material for: Quality of life in flexible painful flatfoot treated by anterograde calcaneo-stop procedure: The patient’s and family’s perspective
Source: PLoS One. 2023 Feb 2;18(2):e0263763. doi: 10.1371/journal.pone.0263763 (PMC9894385; doi:10.1371/journal.pone.0263763)
Supplement: S1 Dataset — (XLSX) [file pone.0263763.s001.xlsx]

## Sheet: Pazients
n. patient	Sex	Age at surgery
1	F	12
2	F	11
3	F	12
4	F	9
5	M	9
6	M	10
7	F	13
8	M	13
9	M	12
10	F	10
11	M	9
12	M	15
13	M	11
14	M	13
15	F	11
16	M	11
17	F	10
18	M	10
19	F	10
20	M	13
21	M	12
22	F	11
23	M	12
24	F	12
25	F	11
26	M	11
27	M	10
28	F	13
29	M	11
30	M	10
31	M	11
32	F	12
33	M	11
34	M	14
35	F	14
36	F	14
37	M	14
38	F	13
39	M	14
40	M	15
41	F	12
42	F	14
43	M	11
44	F	12
45	F	15
46	M	12
47	F	11
48	M	12
49	M	13
50	M	10
51	M	12
52	F	10
53	M	12
54	F	11
55	M	9
56	F	11
57	M	11
58	F	13
59	M	12
60	M	12
61	M	13
62	F	12
63	F	15
64	F	10
65	M	14
66	M	13
67	M	14
68	F	14
69	M	10
70	F	13
71	M	13
72	F	13
73	F	10
74	F	8

## Sheet: OxAFQ-C PRE 
item	Physical						Mean score	SD	School and Play				Mean score	SD	Emotional				Mean score	SD	Footwear and clothing	Mean score	SD
n.	1	2	3	4	5	6			1	2	3	4			1	2	3	4			1
1	50	50	50	50	25	50	45.8333	9.31695	50	25	50	50	43.75	10.8253	25	50	50	25	37.5	12.5	75	75
2	100	100	100	75	100	100	95.8333	9.31695	100	100	75	100	93.75	10.8253	100	100	100	100	100	0	100	100
3	100	100	100	50	50	100	83.3333	23.5702	100	100	100	100	100	0	100	50	100	75	81.25	20.7289	75	75
4	75	50	75	50	75	75	66.6667	11.7851	50	50	0	75	43.75	27.2431	100	50	100	100	87.5	21.6506	0	0
5	50	25	50	50	75	50	50	14.4338	50	50	75	75	62.5	12.5	50	50	75	75	62.5	12.5	75	75
6	50	50	75	50	25	25	45.8333	17.1796	75	75	100	100	87.5	12.5	25	25	50	50	37.5	12.5	75	75
7	100	100	100	100	75	100	95.8333	9.31695	100	100	100	100	100	0	100	75	100	75	87.5	12.5	75	75
8	25	75	0	50	100	100	58.3333	37.2678	100	100	100	100	100	0	50	100	100	100	87.5	21.6506	50	50
9	50	50	100	75	75	50	66.6667	18.6339	50	100	50	100	75	25	50	50	100	50	62.5	21.6506	50	50
10	25	25	25	25	75	50	37.5	19.0941	100	100	100	100	100	0	100	75	100	100	93.75	10.8253	100	100
11	75	50	50	50	75	75	62.5	12.5	100	100	100	100	100	0	100	100	100	100	100	0	75	75
12	25	0	50	25	0	75	29.1667	26.6797	25	25	75	75	50	25	25	75	100	100	75	30.6186	25	25
13	100	100	100	100	100	100	100	0	100	100	100	100	100	0	100	100	100	100	100	0	100	100
14	100	100	100	75	50	100	87.5	19.0941	100	100	100	100	100	0	100	75	50	75	75	17.6777	25	25
15	25	25	50	25	75	25	37.5	19.0941	50	50	25	100	56.25	27.2431	100	100	50	75	81.25	20.7289	25	25
16	25	25	25	50	25	25	29.1667	9.31695	25	0	25	50	25	17.6777	25	50	75	50	50	17.6777	25	25
17	50	25	75	25	100	75	58.3333	27.6385	75	50	75	100	75	17.6777	50	75	100	100	81.25	20.7289	50	50
18	100	100	50	50	25	75	66.6667	27.6385	100	100	100	100	100	0	100	100	100	100	100	0	75	75
19	50	50	25	75	75	50	54.1667	17.1796	100	100	75	100	93.75	10.8253	75	50	100	100	81.25	20.7289	0	0
20	75	100	100	75	100	75	87.5	12.5	100	100	100	100	100	0	100	100	100	100	100	0	100	100
21	100	100	50	50	100	0	66.6667	37.2678	100	100	100	100	100	0	100	100	75	25	75	30.6186	0	0
22	50	75	50	25	75	75	58.3333	18.6339	100	100	100	100	100	0	100	50	100	100	87.5	21.6506	75	75
23	100	100	100	100	100	100	100	0	100	100	100	100	100	0	100	100	100	100	100	0	100	100
24	50	50	75	50	75	50	58.3333	11.7851	100	100	75	100	93.75	10.8253	100	100	100	100	100	0	50	50
25	50	50	50	25	25	50	41.6667	11.7851	75	75	75	75	75	0	50	50	75	75	62.5	12.5	50	50
26	100	75	75	50	25	50	62.5	23.9357	50	100	75	100	81.25	20.7289	0	100	75	100	68.75	40.984	50	50
27	50	0	50	0	25	0	20.8333	22.4382	75	75	100	100	87.5	12.5	100	100	75	100	93.75	10.8253	100	100
28	100	100	0	25	25	75	54.1667	39.3083	100	100	100	100	100	0	50	50	100	100	75	25	100	100
29	50	50	75	100	50	50	62.5	19.0941	75	75	100	100	87.5	12.5	75	50	25	50	50	17.6777	0	0
30	100	100	100	50	75	100	87.5	19.0941	100	100	100	100	100	0	100	100	100	100	100	0	100	100
31	50	50	75	75	50	50	58.3333	11.7851	50	75	50	75	62.5	12.5	50	50	100	75	68.75	20.7289	25	25
32	100	75	75	75	100	100	87.5	12.5	100	100	100	100	100	0	0	100	100	75	68.75	40.984	50	50
33	100	100	75	50	75	75	79.1667	17.1796	100	100	100	100	100	0	100	100	100	100	100	0	75	75
34	50	50	50	50	50	50	50	0	50	50	50	50	50	0	50	50	50	50	50	0	50	50
35	0	0	25	0	0	0	4.16667	9.31695	25	25	25	50	31.25	10.8253	0	0	25	0	6.25	10.8253	0	0
36	100	100	100	100	100	100	100	0	100	100	100	100	100	0	25	25	25	25	25	0	25	25
37	75	75	75	75	75	75	75	0	75	75	75	75	75	0	75	75	75	75	75	0	75	75
38	75	75	100	75	100	100	87.5	12.5	100	100	100	100	100	0	100	75	100	100	93.75	10.8253	50	50
39	75	75	50	50	50	50	58.3333	11.7851	75	75	50	100	75	17.6777	75	50	100	100	81.25	20.7289	50	50
40	75	100	75	75	100	100	87.5	12.5	100	100	100	100	100	0	100	100	100	100	100	0	100	100
41	75	75	75	50	75	75	70.8333	9.31695	75	75	100	100	87.5	12.5	25	0	50	0	18.75	20.7289	50	50
42	100	100	100	100	100	75	95.8333	9.31695	100	100	100	100	100	0	75	100	100	100	93.75	10.8253	25	25
43	25	25	25	25	50	50	33.3333	11.7851	75	100	50	100	81.25	20.7289	0	75	50	75	50	30.6186	50	50
44	25	25	50	50	50	50	41.6667	11.7851	50	50	25	100	56.25	27.2431	25	50	100	75	62.5	27.9508	50	50
45	50	50	50	50	50	50	50	0	50	50	50	50	50	0	50	50	50	50	50	0	50	50
46	100	100	100	100	100	100	100	0	100	100	100	100	100	0	100	100	100	100	100	0	100	100
47	100	100	100	100	100	100	100	0	100	100	100	100	100	0	100	100	100	100	100	0	100	100
48	25	25	25	25	25	25	25	0	50	50	50	50	50	0	50	25	75	50	50	17.6777	25	25
49	100	75	75	100	50	75	79.1667	17.1796	100	100	100	100	100	0	75	100	100	100	93.75	10.8253	100	100
50	100	100	100	100	75	75	91.6667	11.7851	100	100	100	100	100	0	100	100	100	100	100	0	75	75
51	100	100	100	100	75	100	95.8333	9.31695	100	100	100	100	100	0	100	100	100	100	100	0	100	100
52	100	100	100	100	100	100	100	0	75	100	100	100	93.75	10.8253	75	100	100	100	93.75	10.8253	50	50
53	50	50	50	50	50	50	50	0	50	50	50	50	50	0	50	50	50	50	50	0	50	50
54	50	50	50	50	50	50	50	0	50	50	50	50	50	0	50	50	50	50	50	0	50	50
55	25	25	25	25	25	50	29.1667	9.31695	25	75	75	75	62.5	21.6506	100	100	100	100	100	0	25	25
56	75	100	75	50	75	100	79.1667	17.1796	100	100	75	100	93.75	10.8253	100	100	100	100	100	0	100	100
57	25	25	75	25	25	25	33.3333	18.6339	100	75	50	100	81.25	20.7289	75	100	100	100	93.75	10.8253	100	100
58	25	25	0	0	0	0	8.33333	11.7851	75	100	25	100	75	30.6186	50	100	75	50	68.75	20.7289	75	75
59	50	75	75	50	100	100	75	20.4124	100	100	25	100	81.25	32.476	100	100	100	100	100	0	50	50
60	25	50	25	100	50	75	54.1667	26.6797	100	75	100	100	93.75	10.8253	75	50	100	100	81.25	20.7289	100	100
61	100	100	75	100	100	100	95.8333	9.31695	100	100	100	100	100	0	75	50	100	100	81.25	20.7289	100	100
62	50	50	50	50	50	50	50	0	50	50	50	50	50	0	50	50	50	50	50	0	50	50
63	100	100	75	75	100	100	91.6667	11.7851	100	100	75	100	93.75	10.8253	100	100	100	100	100	0	25	25
64	100	50	100	100	100	100	91.6667	18.6339	100	100	100	100	100	0	100	50	100	100	87.5	21.6506	50	50
65	25	0	25	25	25	25	20.8333	9.31695	75	75	75	75	75	0	50	100	50	100	75	25	50	50
66	100	100	100	100	100	50	91.6667	18.6339	100	100	100	100	100	0	100	100	100	100	100	0	50	50
67	100	100	100	75	75	100	91.6667	11.7851	75	100	75	100	87.5	12.5	100	100	75	100	93.75	10.8253	50	50
68	100	100	50	100	100	100	91.6667	18.6339	100	100	100	100	100	0	100	100	100	100	100	0	100	100
69	25	25	25	25	50	50	33.3333	11.7851	75	100	50	100	81.25	20.7289	0	75	50	75	50	30.6186	50	50
70	75	50	75	25	0	50	45.8333	26.6797	100	100	50	100	87.5	21.6506	50	100	100	100	87.5	21.6506	50	50
71	50	50	75	50	100	75	66.6667	18.6339	75	100	100	100	93.75	10.8253	75	50	75	50	62.5	12.5	25	25
72	50	50	25	25	0	50	33.3333	18.6339	100	100	50	100	87.5	21.6506	25	25	25	50	31.25	10.8253	25	25
73	50	50	50	25	25	50	41.6667	11.7851	75	100	100	100	93.75	10.8253	100	100	100	100	100	0	75	75
74	50	25	25	25	25	25	29.1667	9.31695	75	50	100	100	81.25	20.7289	75	100	100	100	93.75	10.8253	25	25

## Sheet: OxAFQ-C POST
item	Physical						Mean score	SD	School and Play				Mean score	SD	Emotional				Mean score	SD	Footwear and clothing	Mean score	SD
n.	1	2	3	4	5	6			1	2	3	4			1	2	3	4			1
1	100	75	100	100	75	100	91.6667	11.7851	100	75	75	100	87.5	12.5	100	100	100	100	100	0	100	100
2	100	100	100	75	100	100	95.8333	9.31695	100	100	100	100	100	0	100	100	100	100	100	0	100	100
3	100	100	100	100	75	100	95.8333	9.31695	100	100	100	100	100	0	100	100	100	100	100	0	100	100
4	100	75	100	75	75	100	87.5	12.5	100	100	100	100	100	0	100	75	100	100	93.75	10.8253	25	25
5	100	100	100	100	100	100	100	0	100	100	100	100	100	0	100	100	100	100	100	0	100	100
6	100	100	100	100	100	100	100	0	100	100	100	100	100	0	100	100	100	100	100	0	100	100
7	50	50	75	100	75	75	70.8333	17.1796	75	100	25	100	75	30.6186	100	100	100	100	100	0	100	100
8	50	100	25	50	100	75	66.6667	27.6385	100	100	100	100	100	0	50	100	100	100	87.5	21.6506	75	75
9	75	75	100	75	100	100	87.5	12.5	100	100	75	100	93.75	10.8253	100	100	100	100	100	0	100	100
10	50	50	75	50	75	75	62.5	12.5	100	100	100	100	100	0	100	75	100	100	93.75	10.8253	100	100
11	75	50	50	50	75	75	62.5	12.5	100	100	100	100	100	0	100	100	100	100	100	0	75	75
12	100	75	100	100	75	100	91.6667	11.7851	100	100	100	100	100	0	100	100	100	100	100	0	75	75
13	100	100	100	100	100	100	100	0	100	100	100	100	100	0	100	100	100	100	100	0	100	100
14	25	25	25	50	25	25	29.1667	9.31695	25	25	50	100	50	30.6186	100	100	100	100	100	0	50	50
15	75	75	75	50	75	75	70.8333	9.31695	100	100	75	100	93.75	10.8253	75	100	50	75	75	17.6777	75	75
16	75	75	75	50	75	75	70.8333	9.31695	75	50	75	50	62.5	12.5	75	50	75	50	62.5	12.5	75	75
17	100	75	100	100	100	100	95.8333	9.31695	100	100	100	100	100	0	100	100	100	100	100	0	75	75
18	100	100	100	75	75	100	91.6667	11.7851	100	100	100	100	100	0	100	100	100	100	100	0	100	100
19	100	100	100	100	100	100	100	0	100	100	100	100	100	0	100	100	100	100	100	0	100	100
20	100	100	100	100	100	100	100	0	100	100	100	100	100	0	100	100	100	100	100	0	100	100
21	100	100	100	50	100	100	91.6667	18.6339	100	100	100	100	100	0	100	100	100	25	81.25	32.476	100	100
22	75	75	50	50	100	100	75	20.4124	100	100	100	100	100	0	100	100	100	100	100	0	100	100
23	100	100	100	100	100	100	100	0	100	100	100	100	100	0	100	100	100	100	100	0	100	100
24	50	50	50	25	75	50	50	14.4338	100	75	50	100	81.25	20.7289	100	100	100	100	100	0	50	50
25	100	100	100	100	100	100	100	0	100	100	100	100	100	0	100	100	100	100	100	0	100	100
26	100	25	75	25	100	25	58.3333	34.3592	25	25	0	100	37.5	37.5	100	100	100	100	100	0	0	0
27	25	50	100	50	100	100	70.8333	30.3338	100	100	100	100	100	0	100	100	100	100	100	0	100	100
28	50	50	25	25	25	25	33.3333	11.7851	100	100	50	100	87.5	21.6506	100	100	100	100	100	0	100	100
29	50	50	50	50	50	75	54.1667	9.31695	75	75	75	100	81.25	10.8253	50	75	100	75	75	17.6777	0	0
30	100	100	100	100	100	100	100	0	100	100	100	100	100	0	100	100	100	100	100	0	100	100
31	100	100	100	75	75	50	83.3333	18.6339	100	100	75	75	87.5	12.5	100	75	100	75	87.5	12.5	100	100
32	100	100	75	75	75	100	87.5	12.5	100	100	100	100	100	0	75	100	100	100	93.75	10.8253	75	75
33	100	100	25	50	75	75	70.8333	26.6797	100	75	100	100	93.75	10.8253	100	75	100	100	93.75	10.8253	75	75
34	100	100	100	100	100	100	100	0	100	100	100	100	100	0	100	100	100	100	100	0	100	100
35	100	100	100	100	100	100	100	0	100	100	100	100	100	0	100	100	75	100	93.75	10.8253	100	100
36	50	50	25	25	75	100	54.1667	26.6797	100	100	100	100	100	0	25	25	25	25	25	0	100	100
37	100	25	50	25	50	50	50	25	25	25	75	75	50	25	50	75	75	75	68.75	10.8253	50	50
38	75	100	100	75	100	100	91.6667	11.7851	100	100	75	100	93.75	10.8253	100	100	100	100	100	0	100	100
39	75	75	75	75	75	75	75	0	75	75	75	100	81.25	10.8253	100	100	100	100	100	0	100	100
40	75	50	50	75	100	100	75	20.4124	100	100	75	100	93.75	10.8253	100	100	100	100	100	0	100	100
41	0	25	25	25	50	50	29.1667	17.1796	25	50	50	75	50	17.6777	25	0	50	0	18.75	20.7289	50	50
42	25	25	25	25	100	100	50	35.3553	25	25	25	100	43.75	32.476	25	50	100	100	68.75	32.476	25	25
43	50	50	50	50	50	50	50	0	100	100	100	100	100	0	100	100	100	100	100	0	75	75
44	50	100	100	75	100	100	87.5	19.0941	100	100	100	100	100	0	100	100	100	100	100	0	75	75
45	100	100	100	100	100	100	100	0	100	100	100	100	100	0	100	100	100	100	100	0	100	100
46	100	100	100	75	100	100	95.8333	9.31695	100	100	100	100	100	0	100	100	100	100	100	0	100	100
47	75	100	100	100	100	100	95.8333	9.31695	100	100	100	100	100	0	100	100	100	100	100	0	100	100
48	75	75	75	75	75	75	75	0	75	75	75	75	75	0	100	100	100	75	93.75	10.8253	75	75
49	100	100	100	75	75	100	91.6667	11.7851	100	100	100	100	100	0	100	100	100	100	100	0	100	100
50	100	100	100	75	100	100	95.8333	9.31695	100	100	100	100	100	0	100	100	100	100	100	0	75	75
51	100	100	100	100	100	100	100	0	100	100	100	100	100	0	100	100	100	100	100	0	100	100
52	100	100	100	100	100	100	100	0	100	100	100	100	100	0	100	100	100	100	100	0	100	100
53	100	100	100	100	100	100	100	0	100	100	100	100	100	0	100	100	100	100	100	0	100	100
54	100	100	100	100	100	100	100	0	100	100	100	100	100	0	100	100	100	100	100	0	100	100
55	100	100	100	75	75	75	87.5	12.5	100	100	100	100	100	0	100	100	100	100	100	0	75	75
56	75	100	75	50	75	100	79.1667	17.1796	100	100	75	100	93.75	10.8253	100	100	100	100	100	0	100	100
57	100	75	75	50	75	50	70.8333	17.1796	100	100	75	100	93.75	10.8253	100	100	100	100	100	0	100	100
58	50	50	50	50	50	50	50	0	100	100	50	100	87.5	21.6506	50	100	100	75	81.25	20.7289	100	100
59	100	75	100	100	100	100	95.8333	9.31695	100	100	100	100	100	0	100	100	100	100	100	0	100	100
60	25	0	0	50	100	100	45.8333	41.8745	25	50	50	100	56.25	27.2431	0	100	50	75	56.25	36.9755	100	100
61	100	100	100	75	100	100	95.8333	9.31695	100	100	100	100	100	0	100	100	100	100	100	0	100	100
62	100	100	100	100	100	100	100	0	100	100	100	100	100	0	100	100	100	100	100	0	100	100
63	100	100	100	75	100	100	95.8333	9.31695	100	100	100	100	100	0	100	100	100	100	100	0	100	100
64	100	100	100	100	100	100	100	0	100	100	50	100	87.5	21.6506	100	100	100	100	100	0	100	100
65	100	100	100	100	100	100	100	0	100	100	100	100	100	0	100	100	100	100	100	0	100	100
66	100	100	100	100	100	100	100	0	100	100	100	100	100	0	100	100	100	100	100	0	100	100
67	75	100	75	75	100	75	83.3333	11.7851	100	75	75	75	81.25	10.8253	100	100	75	100	93.75	10.8253	50	50
68	100	100	50	100	100	100	91.6667	18.6339	100	100	100	100	100	0	100	100	100	100	100	0	100	100
69	50	50	50	50	50	50	50	0	100	100	100	100	100	0	100	100	100	100	100	0	75	75
70	75	75	75	50	75	50	66.6667	11.7851	75	75	75	100	81.25	10.8253	100	100	100	100	100	0	75	75
71	50	75	50	75	100	100	75	20.4124	100	75	50	100	81.25	20.7289	100	100	75	75	87.5	12.5	100	100
72	75	75	100	50	50	75	70.8333	17.1796	100	100	100	100	100	0	75	75	100	50	75	17.6777	100	100
73	100	100	100	100	100	100	100	0	100	100	100	100	100	0	100	100	100	100	100	0	100	100
74	100	100	100	100	75	100	95.8333	9.31695	100	100	100	100	100	0	100	100	100	100	100	0	100	100

## Sheet: PedsQL General Well-Being Scale
item	About me						Mean score	SD	In general	Mean score	SD
n.	1	2	3	4	5	6			1
1	75	75	100	75	75	75	79.1667	9.31695	75	75	0
2	100	75	75	75	75	75	79.1667	9.31695	75	75	0
3	75	75	75	100	100	100	87.5	12.5	100	100	0
4	100	100	100	100	75	100	95.8333	9.31695	75	75	0
5	75	75	75	75	75	75	75	0	75	75	0
6	75	75	75	75	100	100	83.3333	11.7851	75	75	0
7	75	75	100	75	75	75	79.1667	9.31695	50	50	0
8	75	75	50	100	50	75	70.8333	17.1796	75	75	0
9	100	100	100	75	100	100	95.8333	9.31695	100	100	0
10	75	75	75	50	50	75	66.6667	11.7851	75	75	0
11	100	100	100	100	100	100	100	0	100	100	0
12	75	75	50	75	50	75	66.6667	11.7851	50	50	0
13	100	100	100	100	100	100	100	0	75	75	0
14	100	75	75	100	100	50	83.3333	18.6339	25	25	0
15	75	50	75	100	50	50	66.6667	18.6339	75	75	0
16	75	75	100	100	75	100	87.5	12.5	75	75	0
17	75	75	75	50	50	75	66.6667	11.7851	50	50	0
18	100	100	75	100	100	100	95.8333	9.31695	100	100	0
19	100	100	75	100	75	50	83.3333	18.6339	75	75	0
20	75	75	75	75	75	75	75	0	50	50	0
21	100	100	100	75	75	100	91.6667	11.7851	100	100	0
22	100	100	100	100	100	100	100	0	50	50	0
23	100	100	100	100	100	100	100	0	100	100	0
24	75	75	75	100	75	75	79.1667	9.31695	75	75	0
25	75	100	75	100	75	100	87.5	12.5	75	75	0
26	100	100	100	100	100	100	100	0	75	75	0
27	50	75	100	100	75	50	75	20.4124	100	100	0
28	100	100	100	100	100	100	100	0	75	75	0
29	100	100	75	100	100	100	95.8333	9.31695	75	75	0
30	100	100	100	100	100	100	100	0	75	75	0
31	75	50	100	100	75	75	79.1667	17.1796	100	100	0
32	75	75	50	100	100	75	79.1667	17.1796	75	75	0
33	75	75	75	100	50	75	75	14.4338	75	75	0
34	100	100	100	100	100	100	100	0	100	100	0
35	75	75	75	75	75	75	75	0	75	75	0
36	50	50	50	100	50	50	58.3333	18.6339	25	25	0
37	75	75	75	75	75	75	75	0	75	75	0
38	75	75	100	100	50	100	83.3333	18.6339	100	100	0
39	75	75	75	100	75	75	79.1667	9.31695	75	75	0
40	75	75	75	75	75	75	75	0	75	75	0
41	75	75	75	75	50	50	66.6667	11.7851	50	50	0
42	100	100	100	100	100	100	100	0	75	75	0
43	100	100	100	100	100	100	100	0	75	75	0
44	75	75	100	100	75	100	87.5	12.5	75	75	0
45	100	100	100	100	100	100	100	0	75	75	0
46	75	100	100	100	100	100	95.8333	9.31695	75	75	0
47	100	100	100	100	100	100	100	0	100	100	0
48	75	75	75	75	75	75	75	0	75	75	0
49	75	75	100	100	75	100	87.5	12.5	75	75	0
50	75	75	75	75	75	75	75	0	75	75	0
51	100	100	100	100	100	100	100	0	100	100	0
52	100	100	100	100	100	100	100	0	100	100	0
53	100	100	100	100	100	100	100	0	75	75	0
54	100	100	100	100	100	100	100	0	75	75	0
55	75	75	75	100	75	75	79.1667	9.31695	75	75	0
56	100	75	100	100	75	100	91.6667	11.7851	75	75	0
57	100	100	100	100	100	100	100	0	100	100	0
58	75	50	75	100	50	50	66.6667	18.6339	50	50	0
59	100	100	100	100	100	100	100	0	100	100	0
60	75	75	50	50	50	75	62.5	12.5	50	50	0
61	100	100	100	100	100	100	100	0	75	75	0
62	100	100	100	100	100	100	100	0	75	75	0
63	100	100	100	100	100	100	100	0	75	75	0
64	75	100	100	100	100	100	95.8333	9.31695	100	100	0
65	75	50	100	100	50	100	79.1667	22.4382	75	75	0
66	100	100	100	100	100	100	100	0	50	50	0
67	100	100	75	100	100	75	91.6667	11.7851	75	75	0
68	100	100	100	100	100	100	100	0	100	100	0
69	75	75	75	75	75	75	75	0	75	75	0
70	75	75	100	100	100	100	91.6667	11.7851	75	75	0
71	75	75	75	100	50	75	75	14.4338	50	50	0
72	50	50	0	25	0	50	29.1667	22.4382	50	50	0
73	100	100	100	100	100	100	100	0	75	75	0
74	100	75	100	100	75	100	91.6667	11.7851	50	50	0

## Sheet: PedsQL HealthCare Satisfaction
item	Information					Mean score	SD	Inclusion of Family				Mean score	SD	Communication					Mean score	SD	Technical Skills			Mean score	SD	Emotional Needs				Mean score	SD	Overall Satisfaction			Mean score	SD
n.	1	2	3	4	5			1	2	3	4			1	2	3	4	5			1	2	3			1	2	3	4			1	2	3
1	100	100	100	75	75	90	12.2474	75	100	100	100	93.75	10.8253	75	100	100	75	75	85	12.2474	100	75	100	91.6667	11.7851	100	100	100	100	100	0	100	75	100	91.6667	11.7851
2	100	100	100	100	100	100	0	100	100	100	100	100	0	100	100	100	100	100	100	0	100	100	100	100	0							100	100	100	100	0
3	100	100	100	100	100	100	0	100	100	100	100	100	0	100	100	100	100	100	100	0	75	75	100	83.3333	11.7851	75	100	100	100	93.75	10.8253	100	100	75	91.6667	11.7851
4	100	100	75	75	50	80	18.7083	100	100		100	100	0	100	100	75	100	100	95	10	100	100	100	100	0	75				75	0	100	100	100	100	0
5	75	75	100	75	75	80	10	100	100	75	100	93.75	10.8253	100	100	100	100	100	100	0	75	100	75	83.3333	11.7851	75	75	75	75	75	0	100	100	100	100	0
6	100	100	100	100	100	100	0	100	100	100	100	100	0	100	100	100	100	100	100	0	100	100	100	100	0	100	100	100	100	100	0	100	100	100	100	0
7	100	100	100	100	100	100	0	100	100	100	100	100	0	100	100	100	100	100	100	0	100	100	100	100	0	100	100	100	100	100	0	100	100	100	100	0
8	75	75	75	50	25	60	20	75	75	75	75	75	0	100	100	100	75	75	90	12.2474	75	75	0	50	35.3553	25	25	25	25	25	0	50	100	100	83.3333	23.5702
9	100	100	75	100	100	95	10	100	100	100	100	100	0	100	100	75	100	100	95	10	100	100	100	100	0	100	100	100	75	93.75	10.8253	100	100	100	100	0
10	50	75	75	75	75	70	10	75	75	50	50	62.5	12.5	50	75	50	75	75	65	12.2474	50	50	50	50	0	50	75	50	50	56.25	10.8253	75	75	50	66.6667	11.7851
11	100	100	100	100	100	100	0	100	100	100	100	100	0	100	100	100	100	100	100	0	100	100	100	100	0	100	100	100	100	100	0	100	100	100	100	0
12	100	100	100	100	75	95	10	100	100	100	100	100	0	100	75	100	100	100	95	10	100	100	100	100	0	100	100	100	100	100	0	100	100	100	100	0
13	100	100	100	100	100	100	0	100	100	100	100	100	0	100	100	100	100	100	100	0	100	100	100	100	0	100	100	100	100	100	0	100	100	100	100	0
14	100	75		75	25	68.75	27.2431	100	100	100	75	93.75	10.8253	100	100	100	100	100	100	0	100	100	100	100	0		50	75		62.5	12.5	100	75	100	91.6667	11.7851
15	100	100	100	100	100	100	0	100	100	100	100	100	0	100	100	100	100	100	100	0	100	100	100	100	0	100	100	100	100	100	0	100	100	100	100	0
16	100	100	75	100	100	95	10	100	100	100	100	100	0	100	100	100	100	100	100	0	100	100	100	100	0	100	100	100	100	100	0	100	100	100	100	0
17	50	50	50	25	25	40	12.2474	50	50	50	50	50	0	50	50	50	25	50	45	10	50	75	50	58.3333	11.7851	75	75	50	50	62.5	12.5	75	50	75	66.6667	11.7851
18	100	100	100	100	100	100	0	100	100	100	100	100	0	100	100	100	100	100	100	0	100	100	100	100	0	100	100	100	100	100	0	100	100	100	100	0
19	100	100	100	100	100	100	0	100	100	100	100	100	0	100	100	100	100	100	100	0	100	100	100	100	0	100	100	100	100	100	0	100	100	100	100	0
20	100	100	75	75	75	85	12.2474	100	75	100	75	87.5	12.5	75	100	75	100	100	90	12.2474	100	75	75	83.3333	11.7851	50	50	50	50	50	0	100	100	100	100	0
21	100	50	25	50	75	60	25.4951	100	100	100	75	93.75	10.8253	50	50	25	50	100	55	24.4949	50	100	75	75	20.4124	100	25	25	100	62.5	37.5	50	100	100	83.3333	23.5702
22	100	100	100	100	100	100	0	100	100	100	100	100	0	100	100	100	100	100	100	0	100	100	100	100	0	100	100	100	100	100	0	100	100	100	100	0
23	100	100	100	100	100	100	0	100	100	75	100	93.75	10.8253	100	100	100	100	100	100	0	100	50	100	83.3333	23.5702	100	100	100	100	100	0	100	100	100	100	0
24	75	75	75	100	100	85	12.2474	75	75	50	50	62.5	12.5	75	75	75	75	75	75	0	75	75	75	75	0	75	50	75	50	62.5	12.5	75	75	75	75	0
25	100	100	100	100	100	100	0	100	100	100	100	100	0	100	100	100	100	100	100	0	100	100	100	100	0	100	100	100	100	100	0	100	100	100	100	0
26	100	100	75	75	75	85	12.2474	100	100	75	75	87.5	12.5	100	75	75	100	75	85	12.2474	75	75	75	75	0	50	75	75	75	68.75	10.8253	75	75	75	75	0
27	100	100	100	100	100	100	0	100	100	75	100	93.75	10.8253	100	75	75	100	100	90	12.2474	100	100	100	100	0	100		100	100	100	0	100	100	100	100	0
28	75	75		100	100	87.5	12.5	75	75	75	100	81.25	10.8253	75	100	100	75	75	85	12.2474	75	100	75	83.3333	11.7851	100	0	25	75	50	39.5285	100	100	100	100	0
29	100	100		100	100	100	0	100	100		100	100	0	100	100	100	100	100	100	0	100	100	100	100	0	100	100	100	100	100	0	100	100	100	100	0
30	100	100	75	100	100	95	10	100	100	100	100	100	0	100	100	100	100	100	100	0	100	100	100	100	0	100	100	100	100	100	0	100	100	100	100	0
31	75	100	100	100	100	95	10	100	100	100	100	100	0	100	100	100	100	100	100	0	100	100	100	100	0	100	100	100	100	100	0	100	100	100	100	0
32	100	100	100	100	100	100	0	100	100	75	100	93.75	10.8253	100	100	100	100	100	100	0	100	100	100	100	0	100	75	100	100	93.75	10.8253	100	100	100	100	0
33	100	100	100	100	100	100	0	100	100	100	100	100	0	100	100	100			100	0	100	100	100	100	0	100		100	100	100	0	100	100	100	100	0
34	100	100	100	100	100	100	0	100	100	100	100	100	0	100	100	100	100	100	100	0	100	100	100	100	0	100	100	100	100	100	0	100	100	100	100	0
35	100	50	25	50	100	65	30	100	75	50	75	75	17.6777	75	50	75	50	50	60	12.2474	100	100	100	100	0	50	75	100	100	81.25	20.7289	100	100	100	100	0
36	75	100	100	100	100	95	10	100	100	100	100	100	0	100	100	75	75	75	85	12.2474	75	75	75	75	0	100	75	100	100	93.75	10.8253	100	75	75	83.3333	11.7851
37	100	100	100	100	100	100	0	100	100	100	100	100	0	100	100	100	100	100	100	0	100	100	100	100	0	100	100	100	100	100	0	100	100	100	100	0
38	100	100	100	100	100	100	0	100	100	100	100	100	0	100	100	100	100	100	100	0	100	100	100	100	0			100		100	0	100	100	100	100	0
39	100	100	100	100	100	100	0	100	100	100	100	100	0	100	100	100	100	100	100	0	100	100	100	100	0	75	75	75	75	75	0	100	100	100	100	0
40	50	75	75	75	75	70	10	75	100	75	75	81.25	10.8253	100	100	100	100	100	100	0	100	75	75	83.3333	11.7851	100		75		87.5	12.5	50	100	75	75	20.4124
41	100	100	75	100	75	90	12.2474	75	100	50	75	75	17.6777	75	100	100	100	100	95	10	75	75	75	75	0	50	100	100	75	81.25	20.7289	100	75	75	83.3333	11.7851
42	100	100	100	100	100	100	0	100	100	100	100	100	0	100	100	100	100	100	100	0	100	100	100	100	0	100	100	100	100	100	0	100	100	100	100	0
43	50	75	25	100	100	70	29.1548	100	100	100	100	100	0	75	75	100	100	100	90	12.2474	100	100	100	100	0			100	100	100	0	100	100	100	100	0
44	100	100	100	100	100	100	0	100	100	100	100	100	0	100	75	100	100	100	95	10	100	100	100	100	0	100	100	100	100	100	0	100	75	100	91.6667	11.7851
45	100	100	100	100	100	100	0	100	100	100	100	100	0	100	100	100	100	100	100	0	100	100	100	100	0	100	100	100	100	100	0	100	100	100	100	0
46	100	100	100	100	100	100	0	100	100	100	100	100	0	100	100		100	100	100	0	100	100	75	91.6667	11.7851	100	100	100	100	100	0	100	100	100	100	0
47	100	100		100	100	100	0	100	100	100	100	100	0	100	100	100	100	100	100	0	100	100	100	100	0	100	100	100	100	100	0	100	100	100	100	0
48	100	100	100	100	100	100	0	100	100	100	100	100	0	100	100	100	100	100	100	0	100	100	100	100	0	100	100	100	100	100	0	100	100	100	100	0
49	100	100	100	75	50	85	20	100	75	75	50	75	17.6777	100	100	100	100	100	100	0	100	100	75	91.6667	11.7851	50	50	50	50	50	0	100	100	100	100	0
50	100	100	100	100	100	100	0	100	100	100	100	100	0	100	100	100	100	100	100	0	100	100	100	100	0	100	100	100	100	100	0	100	100	100	100	0
51	100	100	100	75	75	90	12.2474	100	100	25	50	68.75	32.476	100	100	100	75	75	90	12.2474	75	100	75	83.3333	11.7851	75	75	75	75	75	0	75	100	100	91.6667	11.7851
52	100	100	100	100	100	100	0	100	100	100	100	100	0	100	100	100	100	100	100	0	100	100	100	100	0	100	100	100	100	100	0	100	100	100	100	0
53	100	100	100	100	100	100	0	100	100	100	100	100	0	100	100	100	100	100	100	0	100	100	100	100	0	100	100	100	100	100	0	100	100	100	100	0
54	100	100	100	100	100	100	0	100	100	100	100	100	0	100	100	100	100	100	100	0	100	100	100	100	0	100	100	100	100	100	0	100	100	100	100	0
55	100	100	100	100	100	100	0	100	100	100	100	100	0	100	100	100	100	100	100	0	100	100	100	100	0	100	100	100	100	100	0	100	100	100	100	0
56	100	100	100	100	100	100	0	100	100	100	100	100	0	100	100	100	100	100	100	0	100	100	100	100	0	100	100	100	100	100	0	100	100	100	100	0
57	50	50	50	50	50	50	0	50	50	50	50	50	0	50	50	50	50	50	50	0	50	50	50	50	0	100	100	100	100	100	0	100	100	100	100	0
58	100	100	100	100	100	100	0	75	100	100	100	93.75	10.8253	100	100	75	100	100	95	10	100	75	100	91.6667	11.7851	50	75	75	50	62.5	12.5	75	75	75	75	0
59	75	75	100	100	100	90	12.2474	100	100	100	100	100	0		100	100	100		100	0	100	100	100	100	0	100				100	0	100	100	100	100	0
60	100	100	100	100	100	100	0	100	100	100	100	100	0	100	100	100	100	100	100	0	100	100	100	100	0	100				100	0	75	100	100	91.6667	11.7851
61	100	100	100	100	100	100	0	100	100	50	75	81.25	20.7289	75	100	75	100	75	85	12.2474	100	75	75	83.3333	11.7851	25				25	0	100	75	100	91.6667	11.7851
62	100	100	100	100	100	100	0	100	100	100	100	100	0	100	100	100	100	100	100	0	100	100	100	100	0	100	100	100	100	100	0	100	100	100	100	0
63	100	100	100	100	100	100	0	100	100	100	100	100	0	100	100	100	100	100	100	0	100	100	100	100	0	100	100	100	100	100	0	100	100	100	100	0
64	100	100	100	100	100	100	0	100	100	100	100	100	0	100	100	100	100	100	100	0	100	100		100	0			100		100	0	100	100	100	100	0
65	100	100	100	100	100	100	0	100	100	100	100	100	0	100	100	100	100	100	100	0	100	100	100	100	0			100	100	100	0	100	100	100	100	0
66	100	100	100	100	100	100	0	100	100	100	100	100	0	100	100	100	100	100	100	0	100	100	100	100	0			100	100	100	0	100	100	100	100	0
67	100	100	100	100	100	100	0	100	100	0	100	75	43.3013	100	100	100	100	100	100	0	100	100	100	100	0	100	100	75	100	93.75	10.8253	100	100	100	100	0
68	100	75	75	100	50	80	18.7083	75	75	75	75	75	0	100	75	50	75	75	75	15.8114	100	75	50	75	20.4124	75	100	75	75	81.25	10.8253	75	50	75	66.6667	11.7851
69	50	75	25	100	100	70	29.1548	100	100	100	100	100	0	75	75	100	100	100	90	12.2474	100	100	100	100	0			100	100	100	0	100	100	100	100	0
70	75	75	75	50	75	70	10	100	100	100	75	93.75	10.8253	100	100	100	100	100	100	0	100	100	75	91.6667	11.7851	25	50	50	50	43.75	10.8253	100	100	100	100	0
71	75	75	25	25	75	55	24.4949	75		25	100	66.6667	31.1805	100	75	25	75	75	70	24.4949	75	75	25	58.3333	23.5702	25	0	25	0	12.5	12.5	75	75	75	75	0
72	100	100	100	100	100	100	0	100	100	100	100	100	0	100	100	100	100	100	100	0	100	100	100	100	0	50		100		75	25	100	100	100	100	0
73	100	100	0	100	100	80	40	100	100	100	100	100	0	75	100	100	100	75	90	12.2474	100	100	75	91.6667	11.7851	100	100	100	100	100	0	100	100	100	100	0
74	75	75	50	75	100	75	15.8114	75	75	75	75	75	0	75	75	100	75	75	80	10	75	75	75	75	0	50	50	75	50	56.25	10.8253	75	75	100	83.3333	11.7851
